# Supplementary material for: Differential Gene Expression at Coral Settlement and Metamorphosis - A Subtractive Hybridization Study
Source: PLoS One. 2011 Oct 31;6(10):e26411. doi: 10.1371/journal.pone.0026411 (PMC3204972; doi:10.1371/journal.pone.0026411)
Supplement: Table S3 — Pool A GO categories. The columns contain the following information: column A, the transcript number as referred to in the text; column B, the hit-description; column C, the GO group, column D, the GO identification, column E, the GO term. (XLS) [file pone.0026411.s004.xls]

## Sheet: annot_Seqs_20110330_1037.txt
Transcript	Hit-Desc	GO-Group	GO-ID	Term
A1	mac perforin domain containing protein	F	GO:0003824	catalytic activity
A2	protein	F	GO:0005515	protein binding
A2	protein	F	GO:0005509	calcium ion binding
A3	red fluorescent protein	P	GO:0008218	bioluminescence
A3	red fluorescent protein	P	GO:0006091	generation of precursor metabolites and energy
A3	red fluorescent protein	P	GO:0018298	protein-chromophore linkage
A6	protein	F	GO:0016831	carboxy-lyase activity
A6	protein	P	GO:0019752	carboxylic acid metabolic process
A6	protein	F	GO:0030170	pyridoxal phosphate binding
A7	pancreatic lipase-related protein 2	P	GO:0050896	response to stimulus
A7	pancreatic lipase-related protein 2	P	GO:0006629	lipid metabolic process
A7	pancreatic lipase-related protein 2	P	GO:0007586	digestion
A7	pancreatic lipase-related protein 2	F	GO:0004806	triglyceride lipase activity
A9	collagen alpha-5 chain-like	F	GO:0005515	protein binding
A11	protein	C	GO:0044464	cell part
A11	protein	F	GO:0004222	metalloendopeptidase activity
A11	protein	P	GO:0006508	proteolysis
A11	protein	F	GO:0008270	zinc ion binding
A13	calcium voltage- t alpha 1h subunit	C	GO:0005737	cytoplasm
A13	calcium voltage- t alpha 1h subunit	C	GO:0030425	dendrite
A13	calcium voltage- t alpha 1h subunit	P	GO:0006816	calcium ion transport
A13	calcium voltage- t alpha 1h subunit	C	GO:0043204	perikaryon
A13	calcium voltage- t alpha 1h subunit	C	GO:0005891	voltage-gated calcium channel complex
A13	calcium voltage- t alpha 1h subunit	F	GO:0008332	low voltage-gated calcium channel activity
A13	calcium voltage- t alpha 1h subunit	C	GO:0005634	nucleus
A13	calcium voltage- t alpha 1h subunit	P	GO:0055085	transmembrane transport
A14	adp-ribosylation factor-like protein 6	C	GO:0005737	cytoplasm
A14	adp-ribosylation factor-like protein 6	P	GO:0007368	determination of left/right symmetry
A14	adp-ribosylation factor-like protein 6	P	GO:0032402	melanosome transport
A14	adp-ribosylation factor-like protein 6	F	GO:0005525	GTP binding
A14	adp-ribosylation factor-like protein 6	F	GO:0005515	protein binding
A14	adp-ribosylation factor-like protein 6	P	GO:0045444	fat cell differentiation
A14	adp-ribosylation factor-like protein 6	P	GO:0070121	Kupffer's vesicle development
A14	adp-ribosylation factor-like protein 6	C	GO:0016020	membrane
A14	adp-ribosylation factor-like protein 6	P	GO:0006471	protein amino acid ADP-ribosylation
A14	adp-ribosylation factor-like protein 6	P	GO:0033339	pectoral fin development
A14	adp-ribosylation factor-like protein 6	P	GO:0007265	Ras protein signal transduction
A14	adp-ribosylation factor-like protein 6	P	GO:0006886	intracellular protein transport
A15	type i iodothyronine deiodinase	C	GO:0005792	microsome
A15	type i iodothyronine deiodinase	P	GO:0006590	thyroid hormone generation
A15	type i iodothyronine deiodinase	C	GO:0005886	plasma membrane
A15	type i iodothyronine deiodinase	F	GO:0008430	selenium binding
A15	type i iodothyronine deiodinase	F	GO:0004800	thyroxine 5'-deiodinase activity
A15	type i iodothyronine deiodinase	P	GO:0055114	oxidation reduction
A16	src-related kinase lacking c-terminal regulatory tyrosine and n-terminal myristylation sites	F	GO:0005515	protein binding
A17	ubiquitin- homolog	F	GO:0008270	zinc ion binding
A17	ubiquitin- homolog	F	GO:0005515	protein binding
A19	loc798124 protein	F	GO:0003676	nucleic acid binding
A20	ribosomal protein l32	C	GO:0005840	ribosome
A20	ribosomal protein l32	F	GO:0003735	structural constituent of ribosome
A20	ribosomal protein l32	P	GO:0006412	translation
A23	phosphatidylserine decarboxylase-related	F	GO:0004609	phosphatidylserine decarboxylase activity
A23	phosphatidylserine decarboxylase-related	P	GO:0008654	phospholipid biosynthetic process
A25	rad17 homolog ( pombe)	P	GO:0008156	negative regulation of DNA replication
A25	rad17 homolog ( pombe)	C	GO:0005730	nucleolus
A25	rad17 homolog ( pombe)	P	GO:0042325	regulation of phosphorylation
A25	rad17 homolog ( pombe)	C	GO:0000781	chromosome, telomeric region
A25	rad17 homolog ( pombe)	F	GO:0005515	protein binding
A25	rad17 homolog ( pombe)	P	GO:0000077	DNA damage checkpoint
A25	rad17 homolog ( pombe)	P	GO:0007093	mitotic cell cycle checkpoint
A25	rad17 homolog ( pombe)	C	GO:0005737	cytoplasm
A25	rad17 homolog ( pombe)	P	GO:0006281	DNA repair
A26	type alpha 1	C	GO:0005581	collagen
A26	type alpha 1	F	GO:0005515	protein binding
A26	type alpha 1	P	GO:0048513	organ development
A26	type alpha 1	P	GO:0030198	extracellular matrix organization
A26	type alpha 1	F	GO:0005201	extracellular matrix structural constituent
A27	toll-like receptor 20a-like	C	GO:0016021	integral to membrane
A27	toll-like receptor 20a-like	P	GO:0007165	signal transduction
A27	toll-like receptor 20a-like	P	GO:0045087	innate immune response
A27	toll-like receptor 20a-like	F	GO:0004888	transmembrane receptor activity
A30	leucine zipper-ef-hand containing transmembrane protein 1	P	GO:0042407	cristae formation
A30	leucine zipper-ef-hand containing transmembrane protein 1	C	GO:0005743	mitochondrial inner membrane
A30	leucine zipper-ef-hand containing transmembrane protein 1	F	GO:0005515	protein binding
A30	leucine zipper-ef-hand containing transmembrane protein 1	C	GO:0016021	integral to membrane
A30	leucine zipper-ef-hand containing transmembrane protein 1	F	GO:0005509	calcium ion binding
A31	queuine trna-ribosyltransferase subunit qtrtd1	F	GO:0008479	queuine tRNA-ribosyltransferase activity
A31	queuine trna-ribosyltransferase subunit qtrtd1	P	GO:0008616	queuosine biosynthetic process
A32	egf-like domain-containing protein	P	GO:0007155	cell adhesion
A32	egf-like domain-containing protein	F	GO:0005515	protein binding
A32	egf-like domain-containing protein	F	GO:0005509	calcium ion binding
A33	gtpase activating protein	F	GO:0005099	Ras GTPase activator activity
A33	gtpase activating protein	C	GO:0005622	intracellular
A33	gtpase activating protein	P	GO:0051056	regulation of small GTPase mediated signal transduction
A33	gtpase activating protein	P	GO:0007165	signal transduction
A34	signal peptide peptidase-like 2b	C	GO:0016021	integral to membrane
A34	signal peptide peptidase-like 2b	F	GO:0004190	aspartic-type endopeptidase activity
A36	calpain b	P	GO:0006508	proteolysis
A36	calpain b	F	GO:0004198	calcium-dependent cysteine-type endopeptidase activity
A36	calpain b	C	GO:0005622	intracellular
A36	calpain b	F	GO:0005509	calcium ion binding
A37	zinc mynd-type containing 12	F	GO:0008270	zinc ion binding
A37	zinc mynd-type containing 12	C	GO:0005622	intracellular
A37	zinc mynd-type containing 12	F	GO:0005515	protein binding
A38	predicted protein [Nematostella vectensis]	P	GO:0007155	cell adhesion
A40	protein	C	GO:0005576	extracellular region
A41	subfamily member 16	P	GO:0045454	cell redox homeostasis
A42	PREDICTED: similar to conserved hypothetical protein [Strongylocentrotus purpuratus]	F	GO:0005515	protein binding
A43	dynein cytoplasmic intermediate polypeptide 2	P	GO:0007018	microtubule-based movement
A43	dynein cytoplasmic intermediate polypeptide 2	C	GO:0005869	dynactin complex
A43	dynein cytoplasmic intermediate polypeptide 2	F	GO:0005515	protein binding
A43	dynein cytoplasmic intermediate polypeptide 2	P	GO:0007155	cell adhesion
A43	dynein cytoplasmic intermediate polypeptide 2	C	GO:0005829	cytosol
A43	dynein cytoplasmic intermediate polypeptide 2	C	GO:0005868	cytoplasmic dynein complex
A43	dynein cytoplasmic intermediate polypeptide 2	F	GO:0003777	microtubule motor activity
A43	dynein cytoplasmic intermediate polypeptide 2	C	GO:0005874	microtubule
A44	cytoplasmic actin	C	GO:0005737	cytoplasm
A44	cytoplasmic actin	P	GO:0009851	auxin biosynthetic process
A44	cytoplasmic actin	C	GO:0005856	cytoskeleton
A44	cytoplasmic actin	F	GO:0005515	protein binding
A44	cytoplasmic actin	F	GO:0005524	ATP binding
A52	type alpha 1	F	GO:0005515	protein binding
A53	protein	F	GO:0004222	metalloendopeptidase activity
A53	protein	P	GO:0006508	proteolysis
A53	protein	C	GO:0005578	proteinaceous extracellular matrix
A53	protein	F	GO:0008270	zinc ion binding
A54	myosin light polypeptide 6	F	GO:0005509	calcium ion binding
A55	ferritin	P	GO:0006826	iron ion transport
A55	ferritin	P	GO:0006879	cellular iron ion homeostasis
A55	ferritin	F	GO:0008199	ferric iron binding
A55	ferritin	F	GO:0016491	oxidoreductase activity
A55	ferritin	P	GO:0055114	oxidation reduction
A56	cytoplasmic type 5	C	GO:0005829	cytosol
A56	cytoplasmic type 5	C	GO:0030863	cortical cytoskeleton
A56	cytoplasmic type 5	P	GO:0009851	auxin biosynthetic process
A56	cytoplasmic type 5	P	GO:0045214	sarcomere organization
A56	cytoplasmic type 5	C	GO:0005625	soluble fraction
A56	cytoplasmic type 5	F	GO:0005524	ATP binding
A56	cytoplasmic type 5	F	GO:0005515	protein binding
A56	cytoplasmic type 5	C	GO:0031941	filamentous actin
A56	cytoplasmic type 5	F	GO:0005200	structural constituent of cytoskeleton
A57	short-chain dehydrogenease reductase	F	GO:0016491	oxidoreductase activity
A57	short-chain dehydrogenease reductase	P	GO:0055114	oxidation reduction
A57	short-chain dehydrogenease reductase	F	GO:0005488	binding
A58	14-3-3 protein epsilon	F	GO:0019904	protein domain specific binding
A60	glycinamide ribonucleotide synthetase-aminoimidazole ribonucleotide synthetase-glycinamide ribonucleotide transformylase	F	GO:0016879	ligase activity, forming carbon-nitrogen bonds
A60	glycinamide ribonucleotide synthetase-aminoimidazole ribonucleotide synthetase-glycinamide ribonucleotide transformylase	F	GO:0000166	nucleotide binding
A60	glycinamide ribonucleotide synthetase-aminoimidazole ribonucleotide synthetase-glycinamide ribonucleotide transformylase	F	GO:0004644	phosphoribosylglycinamide formyltransferase activity
A60	glycinamide ribonucleotide synthetase-aminoimidazole ribonucleotide synthetase-glycinamide ribonucleotide transformylase	P	GO:0006189	'de novo' IMP biosynthetic process
A61	calmodulin	F	GO:0005509	calcium ion binding
A63	calretinin	F	GO:0005509	calcium ion binding
A64	u2-associated sr140 protein	F	GO:0003723	RNA binding
A64	u2-associated sr140 protein	P	GO:0006396	RNA processing
A64	u2-associated sr140 protein	F	GO:0000166	nucleotide binding
A65	poly a binding cytoplasmic 1 b	F	GO:0017130	poly(C) RNA binding
A65	poly a binding cytoplasmic 1 b	F	GO:0008266	poly(U) RNA binding
A65	poly a binding cytoplasmic 1 b	C	GO:0030529	ribonucleoprotein complex
A65	poly a binding cytoplasmic 1 b	F	GO:0008022	protein C-terminus binding
A65	poly a binding cytoplasmic 1 b	C	GO:0005634	nucleus
A65	poly a binding cytoplasmic 1 b	C	GO:0005829	cytosol
A65	poly a binding cytoplasmic 1 b	P	GO:0006396	RNA processing
A65	poly a binding cytoplasmic 1 b	F	GO:0008143	poly(A) RNA binding
A65	poly a binding cytoplasmic 1 b	F	GO:0000166	nucleotide binding
A66	sepiapterin reductase	F	GO:0005488	binding
A66	sepiapterin reductase	P	GO:0006809	nitric oxide biosynthetic process
A66	sepiapterin reductase	P	GO:0055114	oxidation reduction
A66	sepiapterin reductase	F	GO:0004757	sepiapterin reductase activity
A66	sepiapterin reductase	P	GO:0006729	tetrahydrobiopterin biosynthetic process
A67	arp2 actin-related protein 2 homolog	C	GO:0005737	cytoplasm
A67	arp2 actin-related protein 2 homolog	C	GO:0005885	Arp2/3 protein complex
A67	arp2 actin-related protein 2 homolog	P	GO:0006928	cellular component movement
A67	arp2 actin-related protein 2 homolog	F	GO:0003779	actin binding
A67	arp2 actin-related protein 2 homolog	F	GO:0005524	ATP binding
A67	arp2 actin-related protein 2 homolog	C	GO:0042995	cell projection
A68	protein	F	GO:0004888	transmembrane receptor activity
A68	protein	P	GO:0007165	signal transduction
A68	protein	C	GO:0031224	intrinsic to membrane
A68	protein	P	GO:0045087	innate immune response
A69	dumpy cg33196-pb	F	GO:0003676	nucleic acid binding
A69	dumpy cg33196-pb	F	GO:0008270	zinc ion binding
A69	dumpy cg33196-pb	C	GO:0005576	extracellular region
A69	dumpy cg33196-pb	P	GO:0006030	chitin metabolic process
A69	dumpy cg33196-pb	F	GO:0008061	chitin binding
A70	wd repeat domain 48	C	GO:0005737	cytoplasm
A70	wd repeat domain 48	P	GO:0016579	protein deubiquitination
A70	wd repeat domain 48	F	GO:0005515	protein binding
A70	wd repeat domain 48	C	GO:0005634	nucleus
A71	chymotrypsinogen b1	P	GO:0006508	proteolysis
A71	chymotrypsinogen b1	F	GO:0004252	serine-type endopeptidase activity
A72	tyrosine 3-monooxygenase tryptophan 5-monooxygenase activation epsilon polypeptide	F	GO:0019904	protein domain specific binding
A73	PREDICTED: hypothetical protein [Strongylocentrotus purpuratus]	F	GO:0004518	nuclease activity
A73	PREDICTED: hypothetical protein [Strongylocentrotus purpuratus]	C	GO:0005622	intracellular
A73	PREDICTED: hypothetical protein [Strongylocentrotus purpuratus]	P	GO:0006281	DNA repair
A74	isoform a	P	GO:0006457	protein folding
A74	isoform a	F	GO:0005509	calcium ion binding
A74	isoform a	P	GO:0002121	inter-male aggressive behavior
A77	guanine nucleotide-binding protein	P	GO:0007186	G-protein coupled receptor protein signaling pathway
A77	guanine nucleotide-binding protein	F	GO:0004871	signal transducer activity
A77	guanine nucleotide-binding protein	P	GO:0007165	signal transduction
A77	guanine nucleotide-binding protein	F	GO:0005525	GTP binding
A78	hypothetical protein [Acropora tenuis]	F	GO:0008092	cytoskeletal protein binding
A78	hypothetical protein [Acropora tenuis]	C	GO:0016020	membrane
A79	transducin family protein wd-40 repeat family protein	F	GO:0005515	protein binding
A80	cryptochrome 2a	P	GO:0006281	DNA repair
A80	cryptochrome 2a	C	GO:0005739	mitochondrion
A80	cryptochrome 2a	P	GO:0009416	response to light stimulus
A80	cryptochrome 2a	P	GO:0018298	protein-chromophore linkage
A80	cryptochrome 2a	P	GO:0045449	regulation of transcription
A80	cryptochrome 2a	P	GO:0007623	circadian rhythm
A80	cryptochrome 2a	F	GO:0003913	DNA photolyase activity
A80	cryptochrome 2a	F	GO:0005515	protein binding
A80	cryptochrome 2a	F	GO:0000166	nucleotide binding
A80	cryptochrome 2a	F	GO:0009881	photoreceptor activity
A80	cryptochrome 2a	C	GO:0005634	nucleus
A83	cg6619 cg6619- partial	F	GO:0005515	protein binding
A84	bruton s tyrosine kinase-like protein	F	GO:0005524	ATP binding
A84	bruton s tyrosine kinase-like protein	P	GO:0006468	protein amino acid phosphorylation
A84	bruton s tyrosine kinase-like protein	F	GO:0005515	protein binding
A84	bruton s tyrosine kinase-like protein	N	GO:0035556
A84	bruton s tyrosine kinase-like protein	F	GO:0004674	protein serine/threonine kinase activity
A84	bruton s tyrosine kinase-like protein	F	GO:0004713	protein tyrosine kinase activity
A89	acyl-coa dehydrogenase	F	GO:0050660	FAD binding
A89	acyl-coa dehydrogenase	P	GO:0055114	oxidation reduction
A89	acyl-coa dehydrogenase	F	GO:0003995	acyl-CoA dehydrogenase activity
A90	hemicentin 1	F	GO:0005515	protein binding
A92	fidgetin-like protein 1	P	GO:0009851	auxin biosynthetic process
A92	fidgetin-like protein 1	P	GO:0046034	ATP metabolic process
A92	fidgetin-like protein 1	F	GO:0005524	ATP binding
A92	fidgetin-like protein 1	F	GO:0000287	magnesium ion binding
A92	fidgetin-like protein 1	F	GO:0017111	nucleoside-triphosphatase activity
A94	glucose-methanol-choline oxidoreductase	F	GO:0050660	FAD binding
A94	glucose-methanol-choline oxidoreductase	F	GO:0009055	electron carrier activity
A94	glucose-methanol-choline oxidoreductase	F	GO:0016491	oxidoreductase activity
A95	ribosomal protein l15	C	GO:0005840	ribosome
A95	ribosomal protein l15	F	GO:0003735	structural constituent of ribosome
A95	ribosomal protein l15	F	GO:0003723	RNA binding
A95	ribosomal protein l15	C	GO:0005829	cytosol
A95	ribosomal protein l15	P	GO:0006414	translational elongation
A96	dpy-19-like protein 1	C	GO:0016021	integral to membrane
A98	---NA---	F	GO:0004129	cytochrome-c oxidase activity
A98	---NA---	C	GO:0005746	mitochondrial respiratory chain
A98	---NA---	F	GO:0009055	electron carrier activity
A101	mrna cap guanine-n7 methyltransferase-like	C	GO:0005654	nucleoplasm
A101	mrna cap guanine-n7 methyltransferase-like	F	GO:0004482	mRNA (guanine-N7-)-methyltransferase activity
A101	mrna cap guanine-n7 methyltransferase-like	P	GO:0006370	mRNA capping
A101	mrna cap guanine-n7 methyltransferase-like	F	GO:0003723	RNA binding
A102	protein	F	GO:0005515	protein binding
A104	protein	F	GO:0004222	metalloendopeptidase activity
A104	protein	P	GO:0006508	proteolysis
A104	protein	F	GO:0008270	zinc ion binding
A108	amine oxidase (flavin containing) domain 2	P	GO:0033169	histone H3-K9 demethylation
A108	amine oxidase (flavin containing) domain 2	P	GO:0043433	negative regulation of transcription factor activity
A108	amine oxidase (flavin containing) domain 2	P	GO:0008283	cell proliferation
A108	amine oxidase (flavin containing) domain 2	F	GO:0034648	histone demethylase activity (H3-dimethyl-K4 specific)
A108	amine oxidase (flavin containing) domain 2	P	GO:0021983	pituitary gland development
A108	amine oxidase (flavin containing) domain 2	F	GO:0016491	oxidoreductase activity
A108	amine oxidase (flavin containing) domain 2	P	GO:0034720	histone H3-K4 demethylation
A108	amine oxidase (flavin containing) domain 2	F	GO:0050660	FAD binding
A108	amine oxidase (flavin containing) domain 2	C	GO:0005667	transcription factor complex
A108	amine oxidase (flavin containing) domain 2	P	GO:0010553	negative regulation of gene-specific transcription from RNA polymerase II promoter
A108	amine oxidase (flavin containing) domain 2	P	GO:0034339	regulation of transcription from RNA polymerase II promoter by nuclear hormone receptor
A108	amine oxidase (flavin containing) domain 2	F	GO:0003700	transcription factor activity
A108	amine oxidase (flavin containing) domain 2	F	GO:0032454	histone demethylase activity (H3-K9 specific)
A108	amine oxidase (flavin containing) domain 2	P	GO:0045944	positive regulation of transcription from RNA polymerase II promoter
A108	amine oxidase (flavin containing) domain 2	P	GO:0046886	positive regulation of hormone biosynthetic process
A108	amine oxidase (flavin containing) domain 2	P	GO:0055114	oxidation reduction
A108	amine oxidase (flavin containing) domain 2	F	GO:0003682	chromatin binding
A108	amine oxidase (flavin containing) domain 2	F	GO:0010843	promoter binding
A108	amine oxidase (flavin containing) domain 2	F	GO:0030374	ligand-dependent nuclear receptor transcription coactivator activity
A108	amine oxidase (flavin containing) domain 2	F	GO:0050681	androgen receptor binding
A108	amine oxidase (flavin containing) domain 2	P	GO:0001701	in utero embryonic development
A108	amine oxidase (flavin containing) domain 2	F	GO:0016564	transcription repressor activity
A109	eukaryotic translation initiation factor 4e binding	C	GO:0005829	cytosol
A109	eukaryotic translation initiation factor 4e binding	P	GO:0008286	insulin receptor signaling pathway
A109	eukaryotic translation initiation factor 4e binding	C	GO:0043234	protein complex
A109	eukaryotic translation initiation factor 4e binding	P	GO:0031333	negative regulation of protein complex assembly
A109	eukaryotic translation initiation factor 4e binding	P	GO:0045947	negative regulation of translational initiation
A109	eukaryotic translation initiation factor 4e binding	P	GO:0019933	cAMP-mediated signaling
A109	eukaryotic translation initiation factor 4e binding	F	GO:0008190	eukaryotic initiation factor 4E binding
A109	eukaryotic translation initiation factor 4e binding	C	GO:0005634	nucleus
A111	echinoderm microtubule associated protein like 1	F	GO:0005515	protein binding
A111	echinoderm microtubule associated protein like 1	F	GO:0005509	calcium ion binding
A112	---NA---	F	GO:0005509	calcium ion binding
A115	---NA---	F	GO:0005515	protein binding
A116	zinc finger protein 782	C	GO:0005634	nucleus
A116	zinc finger protein 782	C	GO:0005739	mitochondrion
A116	zinc finger protein 782	F	GO:0008270	zinc ion binding
A116	zinc finger protein 782	F	GO:0003676	nucleic acid binding
