# Supplementary material for: Differential Gene Expression at Coral Settlement and Metamorphosis - A Subtractive Hybridization Study
Source: PLoS One. 2011 Oct 31;6(10):e26411. doi: 10.1371/journal.pone.0026411 (PMC3204972; doi:10.1371/journal.pone.0026411)
Supplement: Table S4 — Pool B GO categories. The columns contain the following information: column A, the transcript number as referred to in the text; column B, the hit-description; column C, the GO group, column D, the GO identification, column E, the GO term. (XLS) [file pone.0026411.s005.xls]

Transcript	Hit-Desc	GO-Group	GO-ID	Term
B5	protein	F	GO:0004500	dopamine beta-monooxygenase activity
B5	protein	P	GO:0006584	catecholamine metabolic process
B5	protein	P	GO:0055114	oxidation reduction
B9	dna-directed rna omega subunit family protein	F	GO:0000166	nucleotide binding
B9	dna-directed rna omega subunit family protein	C	GO:0005622	intracellular
B9	dna-directed rna omega subunit family protein	P	GO:0007165	signal transduction
B10	proteasome 26s subunit subunit 4 atpase	P	GO:0000022	mitotic spindle elongation
B10	proteasome 26s subunit subunit 4 atpase	P	GO:0006511	ubiquitin-dependent protein catabolic process
B10	proteasome 26s subunit subunit 4 atpase	P	GO:0009851	auxin biosynthetic process
B10	proteasome 26s subunit subunit 4 atpase	C	GO:0008540	"proteasome regulatory particle, base subcomplex"
B10	proteasome 26s subunit subunit 4 atpase	F	GO:0004175	endopeptidase activity
B10	proteasome 26s subunit subunit 4 atpase	F	GO:0005524	ATP binding
B10	proteasome 26s subunit subunit 4 atpase	F	GO:0016887	ATPase activity
B10	proteasome 26s subunit subunit 4 atpase	P	GO:0008283	cell proliferation
B10	proteasome 26s subunit subunit 4 atpase	C	GO:0005737	cytoplasm
B10	proteasome 26s subunit subunit 4 atpase	P	GO:0006974	response to DNA damage stimulus
B11	coiled-coil domain containing 123- partial	F	GO:0005515	protein binding
B12	predicted protein [Nematostella vectensis]	F	GO:0004500	dopamine beta-monooxygenase activity
B12	predicted protein [Nematostella vectensis]	P	GO:0006584	catecholamine metabolic process
B12	predicted protein [Nematostella vectensis]	P	GO:0055114	oxidation reduction
B14	anion exchange protein 2	P	GO:0006820	anion transport
B14	anion exchange protein 2	F	GO:0005452	inorganic anion exchanger activity
B14	anion exchange protein 2	C	GO:0016021	integral to membrane
B16	nk2-3 5 transcription factor	F	GO:0043565	sequence-specific DNA binding
B16	nk2-3 5 transcription factor	P	GO:0007275	multicellular organismal development
B16	nk2-3 5 transcription factor	F	GO:0003700	transcription factor activity
B16	nk2-3 5 transcription factor	C	GO:0005634	nucleus
B16	nk2-3 5 transcription factor	P	GO:0006355	"regulation of transcription, DNA-dependent"
B17	laminin b2-like	C	GO:0005606	laminin-1 complex
B17	laminin b2-like	P	GO:0031175	neuron projection development
B17	laminin b2-like	F	GO:0043208	glycosphingolipid binding
B17	laminin b2-like	F	GO:0005515	protein binding
B17	laminin b2-like	C	GO:0043259	laminin-10 complex
B17	laminin b2-like	P	GO:0007155	cell adhesion
B19	afg3 atpase family gene 3-like 2	F	GO:0008270	zinc ion binding
B19	afg3 atpase family gene 3-like 2	F	GO:0017111	nucleoside-triphosphatase activity
B19	afg3 atpase family gene 3-like 2	P	GO:0060013	righting reflex
B19	afg3 atpase family gene 3-like 2	P	GO:0007409	axonogenesis
B19	afg3 atpase family gene 3-like 2	P	GO:0009851	auxin biosynthetic process
B19	afg3 atpase family gene 3-like 2	C	GO:0005743	mitochondrial inner membrane
B19	afg3 atpase family gene 3-like 2	C	GO:0016021	integral to membrane
B19	afg3 atpase family gene 3-like 2	P	GO:0007528	neuromuscular junction development
B19	afg3 atpase family gene 3-like 2	F	GO:0004222	metalloendopeptidase activity
B19	afg3 atpase family gene 3-like 2	P	GO:0016265	death
B19	afg3 atpase family gene 3-like 2	F	GO:0051082	unfolded protein binding
B19	afg3 atpase family gene 3-like 2	P	GO:0021675	nerve development
B19	afg3 atpase family gene 3-like 2	P	GO:0030163	protein catabolic process
B19	afg3 atpase family gene 3-like 2	P	GO:0006508	proteolysis
B19	afg3 atpase family gene 3-like 2	P	GO:0042552	myelination
B19	afg3 atpase family gene 3-like 2	P	GO:0040014	regulation of multicellular organism growth
B19	afg3 atpase family gene 3-like 2	F	GO:0005524	ATP binding
B20	paired box 3	P	GO:0016055	Wnt receptor signaling pathway
B20	paired box 3	P	GO:0006915	apoptosis
B20	paired box 3	P	GO:0006355	"regulation of transcription, DNA-dependent"
B20	paired box 3	P	GO:0009887	organ morphogenesis
B20	paired box 3	F	GO:0043565	sequence-specific DNA binding
B20	paired box 3	P	GO:0008543	fibroblast growth factor receptor signaling pathway
B20	paired box 3	F	GO:0005515	protein binding
B20	paired box 3	F	GO:0003700	transcription factor activity
B20	paired box 3	P	GO:0007605	sensory perception of sound
B20	paired box 3	P	GO:0014034	neural crest cell fate commitment
B20	paired box 3	P	GO:0048785	hatching gland development
B20	paired box 3	C	GO:0005634	nucleus
B20	paired box 3	P	GO:0006366	transcription from RNA polymerase II promoter
B21	guanine nucleotide-binding protein subunit beta-2-like 1	C	GO:0005737	cytoplasm
B21	guanine nucleotide-binding protein subunit beta-2-like 1	P	GO:0007205	activation of protein kinase C activity by G-protein coupled receptor protein signaling pathway
B21	guanine nucleotide-binding protein subunit beta-2-like 1	C	GO:0005886	plasma membrane
B21	guanine nucleotide-binding protein subunit beta-2-like 1	F	GO:0005102	receptor binding
B21	guanine nucleotide-binding protein subunit beta-2-like 1	F	GO:0019903	protein phosphatase binding
B21	guanine nucleotide-binding protein subunit beta-2-like 1	C	GO:0043025	neuronal cell body
B21	guanine nucleotide-binding protein subunit beta-2-like 1	F	GO:0005080	protein kinase C binding
B23	peroxiredoxin 4	P	GO:0045454	cell redox homeostasis
B23	peroxiredoxin 4	C	GO:0005615	extracellular space
B23	peroxiredoxin 4	F	GO:0051920	peroxiredoxin activity
B23	peroxiredoxin 4	P	GO:0055114	oxidation reduction
B23	peroxiredoxin 4	F	GO:0004601	peroxidase activity
B23	peroxiredoxin 4	C	GO:0005739	mitochondrion
B24	a chain use of carbonic anhydrase ix active-site for the purpose of screening inhibitors for possible anti-cancer properties	F	GO:0008270	zinc ion binding
B24	a chain use of carbonic anhydrase ix active-site for the purpose of screening inhibitors for possible anti-cancer properties	C	GO:0005737	cytoplasm
B24	a chain use of carbonic anhydrase ix active-site for the purpose of screening inhibitors for possible anti-cancer properties	P	GO:0050896	response to stimulus
B24	a chain use of carbonic anhydrase ix active-site for the purpose of screening inhibitors for possible anti-cancer properties	P	GO:0048513	organ development
B24	a chain use of carbonic anhydrase ix active-site for the purpose of screening inhibitors for possible anti-cancer properties	P	GO:0006730	one-carbon metabolic process
B24	a chain use of carbonic anhydrase ix active-site for the purpose of screening inhibitors for possible anti-cancer properties	F	GO:0004089	carbonate dehydratase activity
B24	a chain use of carbonic anhydrase ix active-site for the purpose of screening inhibitors for possible anti-cancer properties	C	GO:0045177	apical part of cell
B24	a chain use of carbonic anhydrase ix active-site for the purpose of screening inhibitors for possible anti-cancer properties	C	GO:0005634	nucleus
B25	tetratricopeptide repeat protein 24	F	GO:0005515	protein binding
B27	protein	C	GO:0016020	membrane
B27	protein	F	GO:0004222	metalloendopeptidase activity
B27	protein	P	GO:0006508	proteolysis
B27	protein	F	GO:0008270	zinc ion binding
B30	small ubiquitin-related modifier 1 precursor	P	GO:0006281	DNA repair
B30	small ubiquitin-related modifier 1 precursor	C	GO:0031965	nuclear membrane
B30	small ubiquitin-related modifier 1 precursor	P	GO:0016925	protein sumoylation
B30	small ubiquitin-related modifier 1 precursor	C	GO:0030425	dendrite
B30	small ubiquitin-related modifier 1 precursor	P	GO:0043433	negative regulation of transcription factor activity
B30	small ubiquitin-related modifier 1 precursor	P	GO:0032880	regulation of protein localization
B30	small ubiquitin-related modifier 1 precursor	C	GO:0045202	synapse
B30	small ubiquitin-related modifier 1 precursor	C	GO:0016607	nuclear speck
B30	small ubiquitin-related modifier 1 precursor	C	GO:0005643	nuclear pore
B30	small ubiquitin-related modifier 1 precursor	P	GO:0031334	positive regulation of protein complex assembly
B30	small ubiquitin-related modifier 1 precursor	C	GO:0016605	PML body
B30	small ubiquitin-related modifier 1 precursor	F	GO:0008134	transcription factor binding
B30	small ubiquitin-related modifier 1 precursor	F	GO:0019789	SUMO ligase activity
B30	small ubiquitin-related modifier 1 precursor	P	GO:0016481	negative regulation of transcription
B30	small ubiquitin-related modifier 1 precursor	C	GO:0005737	cytoplasm
B32	ras2_hydvu ame: full=ras-like protein ras2 flags: precursor	P	GO:0007165	signal transduction
B32	ras2_hydvu ame: full=ras-like protein ras2 flags: precursor	C	GO:0005622	intracellular
B32	ras2_hydvu ame: full=ras-like protein ras2 flags: precursor	F	GO:0003924	GTPase activity
B32	ras2_hydvu ame: full=ras-like protein ras2 flags: precursor	C	GO:0005886	plasma membrane
B32	ras2_hydvu ame: full=ras-like protein ras2 flags: precursor	F	GO:0005525	GTP binding
B32	ras2_hydvu ame: full=ras-like protein ras2 flags: precursor	P	GO:0007264	small GTPase mediated signal transduction
B32	ras2_hydvu ame: full=ras-like protein ras2 flags: precursor	P	GO:0006886	intracellular protein transport
B32	ras2_hydvu ame: full=ras-like protein ras2 flags: precursor	P	GO:0006913	nucleocytoplasmic transport
B33	5-aminolevulinate mitochondrial precursor	F	GO:0003870	5-aminolevulinate synthase activity
B33	5-aminolevulinate mitochondrial precursor	F	GO:0030170	pyridoxal phosphate binding
B33	5-aminolevulinate mitochondrial precursor	P	GO:0033014	tetrapyrrole biosynthetic process
B33	5-aminolevulinate mitochondrial precursor	P	GO:0014070	response to organic cyclic substance
B33	5-aminolevulinate mitochondrial precursor	F	GO:0016769	"transferase activity, transferring nitrogenous groups"
B33	5-aminolevulinate mitochondrial precursor	P	GO:0045471	response to ethanol
B33	5-aminolevulinate mitochondrial precursor	P	GO:0051591	response to cAMP
B33	5-aminolevulinate mitochondrial precursor	C	GO:0005759	mitochondrial matrix
B33	5-aminolevulinate mitochondrial precursor	P	GO:0006778	porphyrin metabolic process
B34	myeloid leukemia factor 1	C	GO:0005737	cytoplasm
B34	myeloid leukemia factor 1	C	GO:0005730	nucleolus
B34	myeloid leukemia factor 1	P	GO:0002318	myeloid progenitor cell differentiation
B34	myeloid leukemia factor 1	P	GO:0007050	cell cycle arrest
B34	myeloid leukemia factor 1	F	GO:0019904	protein domain specific binding
B34	myeloid leukemia factor 1	P	GO:0006350	transcription
B36	tubulin-specific chaperone c	F	GO:0005488	binding
B37	glis family zinc finger 3	F	GO:0008270	zinc ion binding
B37	glis family zinc finger 3	P	GO:0045944	positive regulation of transcription from RNA polymerase II promoter
B37	glis family zinc finger 3	P	GO:0000122	negative regulation of transcription from RNA polymerase II promoter
B37	glis family zinc finger 3	F	GO:0003700	transcription factor activity
B37	glis family zinc finger 3	F	GO:0003704	specific RNA polymerase II transcription factor activity
B37	glis family zinc finger 3	C	GO:0044428	nuclear part
B40	glycoside hydrolase family 31	F	GO:0003824	catalytic activity
B40	glycoside hydrolase family 31	P	GO:0005975	carbohydrate metabolic process
B42	calreticulin	P	GO:0006457	protein folding
B42	calreticulin	C	GO:0005783	endoplasmic reticulum
B42	calreticulin	F	GO:0051082	unfolded protein binding
B42	calreticulin	F	GO:0005509	calcium ion binding
B43	zinc transporter	P	GO:0030001	metal ion transport
B43	zinc transporter	C	GO:0016020	membrane
B43	zinc transporter	F	GO:0046873	metal ion transmembrane transporter activity
B43	zinc transporter	P	GO:0055085	transmembrane transport
B44	transient receptor potential cation channel subfamily c member 3 splice variant b	F	GO:0005262	calcium channel activity
B44	transient receptor potential cation channel subfamily c member 3 splice variant b	P	GO:0006816	calcium ion transport
B44	transient receptor potential cation channel subfamily c member 3 splice variant b	C	GO:0016020	membrane
B44	transient receptor potential cation channel subfamily c member 3 splice variant b	P	GO:0055085	transmembrane transport
B46	target of myb1-like 2	C	GO:0005622	intracellular
B46	target of myb1-like 2	P	GO:0006886	intracellular protein transport
B48	protein	F	GO:0004725	protein tyrosine phosphatase activity
B48	protein	F	GO:0004872	receptor activity
B48	protein	F	GO:0005515	protein binding
B48	protein	C	GO:0016020	membrane
B48	protein	P	GO:0006470	protein amino acid dephosphorylation
B48	protein	P	GO:0007155	cell adhesion
B49	mannose-binding lectin	F	GO:0005488	binding
B52	ets domain transcription factor	F	GO:0043565	sequence-specific DNA binding
B52	ets domain transcription factor	F	GO:0003700	transcription factor activity
B52	ets domain transcription factor	C	GO:0005634	nucleus
B52	ets domain transcription factor	P	GO:0006355	"regulation of transcription, DNA-dependent"
B53	nuclear factor (erythroid-derived 2) 45kda	F	GO:0043565	sequence-specific DNA binding
B53	nuclear factor (erythroid-derived 2) 45kda	F	GO:0046983	protein dimerization activity
B53	nuclear factor (erythroid-derived 2) 45kda	F	GO:0003700	transcription factor activity
B53	nuclear factor (erythroid-derived 2) 45kda	C	GO:0005634	nucleus
B53	nuclear factor (erythroid-derived 2) 45kda	P	GO:0006355	"regulation of transcription, DNA-dependent"
B55	egg bindin receptor 1-like	P	GO:0007218	neuropeptide signaling pathway
B55	egg bindin receptor 1-like	C	GO:0016020	membrane
B55	egg bindin receptor 1-like	F	GO:0004930	G-protein coupled receptor activity
B57	coactosin-like protein	F	GO:0003779	actin binding
B57	coactosin-like protein	C	GO:0005622	intracellular
B59	peptidase (mitochondrial processing) beta	F	GO:0004222	metalloendopeptidase activity
B59	peptidase (mitochondrial processing) beta	P	GO:0006508	proteolysis
B59	peptidase (mitochondrial processing) beta	F	GO:0008270	zinc ion binding
B60	aldo-keto reductase	F	GO:0016491	oxidoreductase activity
B60	aldo-keto reductase	P	GO:0055114	oxidation reduction
B61	tpr repeat-containing protein	P	GO:0006915	apoptosis
B61	tpr repeat-containing protein	F	GO:0005524	ATP binding
B61	tpr repeat-containing protein	F	GO:0005515	protein binding
B62	cathepsin l	F	GO:0004197	cysteine-type endopeptidase activity
B62	cathepsin l	P	GO:0006508	proteolysis
B64	myosin regulatory light chain interacting protein	P	GO:0032803	regulation of low-density lipoprotein receptor catabolic process
B64	myosin regulatory light chain interacting protein	P	GO:0045732	positive regulation of protein catabolic process
B64	myosin regulatory light chain interacting protein	P	GO:0031648	protein destabilization
B64	myosin regulatory light chain interacting protein	P	GO:0042632	cholesterol homeostasis
B64	myosin regulatory light chain interacting protein	P	GO:0055098	response to low-density lipoprotein stimulus
B64	myosin regulatory light chain interacting protein	P	GO:0042787	protein ubiquitination during ubiquitin-dependent protein catabolic process
B64	myosin regulatory light chain interacting protein	C	GO:0005856	cytoskeleton
B64	myosin regulatory light chain interacting protein	C	GO:0005737	cytoplasm
B64	myosin regulatory light chain interacting protein	F	GO:0008092	cytoskeletal protein binding
B64	myosin regulatory light chain interacting protein	C	GO:0019898	extrinsic to membrane
B64	myosin regulatory light chain interacting protein	F	GO:0008270	zinc ion binding
B66	isocitrate lyase	F	GO:0004451	isocitrate lyase activity
B66	isocitrate lyase	P	GO:0019752	carboxylic acid metabolic process
B69	isoleucyl-trna synthetase	C	GO:0005829	cytosol
B69	isoleucyl-trna synthetase	F	GO:0004822	isoleucine-tRNA ligase activity
B69	isoleucyl-trna synthetase	P	GO:0009851	auxin biosynthetic process
B69	isoleucyl-trna synthetase	F	GO:0008270	zinc ion binding
B69	isoleucyl-trna synthetase	C	GO:0005625	soluble fraction
B69	isoleucyl-trna synthetase	P	GO:0006428	isoleucyl-tRNA aminoacylation
B69	isoleucyl-trna synthetase	F	GO:0005524	ATP binding
B70	secreted protein	F	GO:0005515	protein binding
B71	proliferating cell nuclear antigen	P	GO:0033993	response to lipid
B71	proliferating cell nuclear antigen	C	GO:0000307	cyclin-dependent protein kinase holoenzyme complex
B71	proliferating cell nuclear antigen	C	GO:0005652	nuclear lamina
B71	proliferating cell nuclear antigen	F	GO:0000701	purine-specific mismatch base pair DNA N-glycosylase activity
B71	proliferating cell nuclear antigen	F	GO:0032405	MutLalpha complex binding
B71	proliferating cell nuclear antigen	F	GO:0030337	DNA polymerase processivity factor activity
B71	proliferating cell nuclear antigen	P	GO:0007507	heart development
B71	proliferating cell nuclear antigen	P	GO:0006297	"nucleotide-excision repair, DNA gap filling"
B71	proliferating cell nuclear antigen	P	GO:0006298	mismatch repair
B71	proliferating cell nuclear antigen	P	GO:0006287	"base-excision repair, gap-filling"
B71	proliferating cell nuclear antigen	F	GO:0032139	dinucleotide insertion or deletion binding
B71	proliferating cell nuclear antigen	C	GO:0043626	PCNA complex
B71	proliferating cell nuclear antigen	P	GO:0006886	intracellular protein transport
B71	proliferating cell nuclear antigen	C	GO:0005654	nucleoplasm
B71	proliferating cell nuclear antigen	P	GO:0008283	cell proliferation
B71	proliferating cell nuclear antigen	P	GO:0006275	regulation of DNA replication
B71	proliferating cell nuclear antigen	P	GO:0046686	response to cadmium ion
B71	proliferating cell nuclear antigen	P	GO:0048015	phosphoinositide-mediated signaling
B71	proliferating cell nuclear antigen	C	GO:0005663	DNA replication factor C complex
B73	alpha-carbonic anhydrase	P	GO:0042539	hypotonic salinity response
B73	alpha-carbonic anhydrase	P	GO:0006885	regulation of pH
B73	alpha-carbonic anhydrase	P	GO:0006814	sodium ion transport
B74	protein disulfide isomerase	P	GO:0045454	cell redox homeostasis
B74	protein disulfide isomerase	F	GO:0016853	isomerase activity
B74	protein disulfide isomerase	P	GO:0006662	glycerol ether metabolic process
B74	protein disulfide isomerase	F	GO:0009055	electron carrier activity
B74	protein disulfide isomerase	F	GO:0015035	protein disulfide oxidoreductase activity
B75	saps domain member isoform cra_c	F	GO:0005515	protein binding
B77	b-cell translocation gene anti-proliferative	P	GO:0045603	positive regulation of endothelial cell differentiation
B77	b-cell translocation gene anti-proliferative	P	GO:0043085	positive regulation of catalytic activity
B77	b-cell translocation gene anti-proliferative	F	GO:0003712	transcription cofactor activity
B77	b-cell translocation gene anti-proliferative	P	GO:0045766	positive regulation of angiogenesis
B77	b-cell translocation gene anti-proliferative	C	GO:0005737	cytoplasm
B77	b-cell translocation gene anti-proliferative	P	GO:0008285	negative regulation of cell proliferation
B77	b-cell translocation gene anti-proliferative	P	GO:0043434	response to peptide hormone stimulus
B77	b-cell translocation gene anti-proliferative	P	GO:0007286	spermatid development
B77	b-cell translocation gene anti-proliferative	P	GO:0030308	negative regulation of cell growth
B77	b-cell translocation gene anti-proliferative	P	GO:0006479	protein amino acid methylation
B77	b-cell translocation gene anti-proliferative	P	GO:0045449	regulation of transcription
B77	b-cell translocation gene anti-proliferative	P	GO:0045663	positive regulation of myoblast differentiation
B77	b-cell translocation gene anti-proliferative	P	GO:0042981	regulation of apoptosis
B77	b-cell translocation gene anti-proliferative	C	GO:0005634	nucleus
B77	b-cell translocation gene anti-proliferative	P	GO:0016477	cell migration
B77	b-cell translocation gene anti-proliferative	F	GO:0019900	kinase binding
B77	b-cell translocation gene anti-proliferative	P	GO:0006979	response to oxidative stress
B78	gata zinc finger domain containing 2b	F	GO:0005488	binding
B78	gata zinc finger domain containing 2b	C	GO:0005634	nucleus
B79	paired box protein 7	P	GO:0016055	Wnt receptor signaling pathway
B79	paired box protein 7	P	GO:0008543	fibroblast growth factor receptor signaling pathway
B79	paired box protein 7	P	GO:0014034	neural crest cell fate commitment
B79	paired box protein 7	P	GO:0048785	hatching gland development
B79	paired box protein 7	F	GO:0003700	transcription factor activity
B79	paired box protein 7	F	GO:0043565	sequence-specific DNA binding
B79	paired box protein 7	P	GO:0045449	regulation of transcription
B79	paired box protein 7	F	GO:0005515	protein binding
B79	paired box protein 7	C	GO:0005634	nucleus
B80	modulator of activity of ets genes	F	GO:0043565	sequence-specific DNA binding
B80	modulator of activity of ets genes	C	GO:0005634	nucleus
B80	modulator of activity of ets genes	F	GO:0005515	protein binding
B81	had-superfamily subfamily variant 3	F	GO:0016787	hydrolase activity
B81	had-superfamily subfamily variant 3	P	GO:0008152	metabolic process
B82	zinc finger	F	GO:0008270	zinc ion binding
B82	zinc finger	P	GO:0006355	"regulation of transcription, DNA-dependent"
B82	zinc finger	F	GO:0043565	sequence-specific DNA binding
B82	zinc finger	F	GO:0003700	transcription factor activity
B82	zinc finger	C	GO:0005634	nucleus
B84	PREDICTED: hypothetical protein [Hydra magnipapillata]	F	GO:0005102	receptor binding
B84	PREDICTED: hypothetical protein [Hydra magnipapillata]	P	GO:0007165	signal transduction
B87	meiosis-specific transcription factor	F	GO:0043565	sequence-specific DNA binding
B87	meiosis-specific transcription factor	F	GO:0003700	transcription factor activity
B87	meiosis-specific transcription factor	C	GO:0005634	nucleus
B87	meiosis-specific transcription factor	P	GO:0006355	"regulation of transcription, DNA-dependent"
B88	beta 1-like 2	F	GO:0016787	hydrolase activity
B88	beta 1-like 2	P	GO:0005975	carbohydrate metabolic process
B88	beta 1-like 2	F	GO:0043169	cation binding
B89	s-adenosylhomocysteine hydrolase-like 2	F	GO:0004013	adenosylhomocysteinase activity
B89	s-adenosylhomocysteine hydrolase-like 2	P	GO:0006730	one-carbon metabolic process
B89	s-adenosylhomocysteine hydrolase-like 2	F	GO:0005488	binding
B91	ubiquitin domain-containing protein 2	F	GO:0005515	protein binding
B92	gabpa protein	P	GO:0006355	"regulation of transcription, DNA-dependent"
B92	gabpa protein	F	GO:0043565	sequence-specific DNA binding
B92	gabpa protein	F	GO:0003700	transcription factor activity
B92	gabpa protein	C	GO:0005634	nucleus
B93	dbh-like 1	F	GO:0004500	dopamine beta-monooxygenase activity
B93	dbh-like 1	P	GO:0006584	catecholamine metabolic process
B93	dbh-like 1	P	GO:0055114	oxidation reduction
B95	protein	F	GO:0005215	transporter activity
B95	protein	P	GO:0006810	transport
B95	protein	C	GO:0016020	membrane
B97	protein	F	GO:0005515	protein binding
B99	sh3 and px domains 2b	F	GO:0005515	protein binding
B99	sh3 and px domains 2b	P	GO:0007154	cell communication
B99	sh3 and px domains 2b	F	GO:0035091	phosphoinositide binding
B100	loc495490 protein	P	GO:0006508	proteolysis
B100	loc495490 protein	F	GO:0004252	serine-type endopeptidase activity
B101	short chain dehydrogenase reductase family member 5	P	GO:0055114	oxidation reduction
B101	short chain dehydrogenase reductase family member 5	F	GO:0016491	oxidoreductase activity
B101	short chain dehydrogenase reductase family member 5	F	GO:0005488	binding
B102	family member k	P	GO:0006629	lipid metabolic process
B103	cold shock domain containing rna binding-like	F	GO:0003677	DNA binding
B104	quinone oxidoreductase	F	GO:0008270	zinc ion binding
B104	quinone oxidoreductase	F	GO:0016491	oxidoreductase activity
B104	quinone oxidoreductase	P	GO:0055114	oxidation reduction
B105	histone h1-delta	C	GO:0000786	nucleosome
B105	histone h1-delta	F	GO:0003677	DNA binding
B105	histone h1-delta	P	GO:0006334	nucleosome assembly
B105	histone h1-delta	C	GO:0005634	nucleus
B106	likely vesicular transport factor partial	F	GO:0005515	protein binding
B106	likely vesicular transport factor partial	P	GO:0007165	signal transduction
B107	protein	C	GO:0005576	extracellular region
B109	14-3-3 protein beta alpha	P	GO:0009314	response to radiation
B109	14-3-3 protein beta alpha	P	GO:0048190	wing disc dorsal/ventral pattern formation
B109	14-3-3 protein beta alpha	P	GO:0007265	Ras protein signal transduction
B109	14-3-3 protein beta alpha	F	GO:0032183	SUMO binding
B109	14-3-3 protein beta alpha	C	GO:0045172	germline ring canal
B109	14-3-3 protein beta alpha	P	GO:0007294	germarium-derived oocyte fate determination
B109	14-3-3 protein beta alpha	P	GO:0007088	regulation of mitosis
B109	14-3-3 protein beta alpha	P	GO:0008103	oocyte microtubule cytoskeleton polarization
B109	14-3-3 protein beta alpha	P	GO:0000077	DNA damage checkpoint
B109	14-3-3 protein beta alpha	F	GO:0019904	protein domain specific binding
B109	14-3-3 protein beta alpha	P	GO:0046958	nonassociative learning
B109	14-3-3 protein beta alpha	C	GO:0005694	chromosome
B109	14-3-3 protein beta alpha	P	GO:0007093	mitotic cell cycle checkpoint
B109	14-3-3 protein beta alpha	C	GO:0005737	cytoplasm
B109	14-3-3 protein beta alpha	C	GO:0005634	nucleus
B109	14-3-3 protein beta alpha	P	GO:0009605	response to external stimulus
B111	achain crystal structure of lys12cyscys117val mutant of human acidic fibroblast growth factor at angstrom	C	GO:0005576	extracellular region
B111	achain crystal structure of lys12cyscys117val mutant of human acidic fibroblast growth factor at angstrom	C	GO:0044424	intracellular part
B111	achain crystal structure of lys12cyscys117val mutant of human acidic fibroblast growth factor at angstrom	P	GO:0023052	signaling
B111	achain crystal structure of lys12cyscys117val mutant of human acidic fibroblast growth factor at angstrom	P	GO:0048856	anatomical structure development
B111	achain crystal structure of lys12cyscys117val mutant of human acidic fibroblast growth factor at angstrom	P	GO:0048522	positive regulation of cellular process
B111	achain crystal structure of lys12cyscys117val mutant of human acidic fibroblast growth factor at angstrom	F	GO:0008083	growth factor activity
B112	gtp-binding nuclear protein ran	C	GO:0000785	chromatin
B112	gtp-binding nuclear protein ran	C	GO:0005654	nucleoplasm
B112	gtp-binding nuclear protein ran	P	GO:0007052	mitotic spindle organization
B112	gtp-binding nuclear protein ran	C	GO:0042470	melanosome
B112	gtp-binding nuclear protein ran	F	GO:0005525	GTP binding
B112	gtp-binding nuclear protein ran	P	GO:0030521	androgen receptor signaling pathway
B112	gtp-binding nuclear protein ran	P	GO:0051301	cell division
B112	gtp-binding nuclear protein ran	P	GO:0006611	protein export from nucleus
B112	gtp-binding nuclear protein ran	P	GO:0006259	DNA metabolic process
B112	gtp-binding nuclear protein ran	C	GO:0005829	cytosol
B112	gtp-binding nuclear protein ran	C	GO:0005643	nuclear pore
B112	gtp-binding nuclear protein ran	P	GO:0007067	mitosis
B112	gtp-binding nuclear protein ran	F	GO:0003713	transcription coactivator activity
B112	gtp-binding nuclear protein ran	P	GO:0007286	spermatid development
B112	gtp-binding nuclear protein ran	P	GO:0007165	signal transduction
B112	gtp-binding nuclear protein ran	P	GO:0045893	"positive regulation of transcription, DNA-dependent"
B112	gtp-binding nuclear protein ran	F	GO:0003682	chromatin binding
B112	gtp-binding nuclear protein ran	F	GO:0003924	GTPase activity
B112	gtp-binding nuclear protein ran	P	GO:0006606	protein import into nucleus
B112	gtp-binding nuclear protein ran	F	GO:0050681	androgen receptor binding
B112	gtp-binding nuclear protein ran	P	GO:0006405	RNA export from nucleus
B112	gtp-binding nuclear protein ran	P	GO:0044419	interspecies interaction between organisms
B112	gtp-binding nuclear protein ran	P	GO:0007264	small GTPase mediated signal transduction
B113	actin-binding homolog 1	P	GO:0006468	protein amino acid phosphorylation
B113	actin-binding homolog 1	F	GO:0004713	protein tyrosine kinase activity
B113	actin-binding homolog 1	C	GO:0015629	actin cytoskeleton
B113	actin-binding homolog 1	F	GO:0003779	actin binding
B116	proteasome subunit beta type-2	C	GO:0005737	cytoplasm
B116	proteasome subunit beta type-2	C	GO:0005839	proteasome core complex
B116	proteasome subunit beta type-2	C	GO:0005634	nucleus
B116	proteasome subunit beta type-2	F	GO:0004298	threonine-type endopeptidase activity
B116	proteasome subunit beta type-2	P	GO:0051603	proteolysis involved in cellular protein catabolic process
B117	predicted protein [Nematostella vectensis]	F	GO:0005509	calcium ion binding
B122	universal stress protein	P	GO:0006950	response to stress
B123	adenosine monophosphate deaminase 2 (isoform l)	P	GO:0006144	purine base metabolic process
B123	adenosine monophosphate deaminase 2 (isoform l)	F	GO:0003876	AMP deaminase activity
B123	adenosine monophosphate deaminase 2 (isoform l)	P	GO:0009168	purine ribonucleoside monophosphate biosynthetic process
